# Supplementary material for: Distribution of subcutaneous and intermuscular fatty tissue of the mid-thigh measured by MRI—A putative indicator of serum adiponectin level and individual factors of cardio-metabolic risk
Source: PLoS One. 2021 Nov 15;16(11):e0259952. doi: 10.1371/journal.pone.0259952 (PMC8592416; doi:10.1371/journal.pone.0259952)
Supplement: S1 Table — (XLSX) [file pone.0259952.s002.xlsx]

## Sheet: Tabelle
Code	Sex (1m/0f)	Height (m)	BMI	weight(kg)	waist(cm)	W/Height Ratio	W/Hip Ratio	hip	Time endurance m/week	Chol (mg/dL)	HDL_Chol(mg/dL)	LDL	Quot Chol/HDL	Trigly(mg/dL)	IMAT	SAT	MM	SAT/(IMAT+SAT)	IMAT/(IMAT+SAT)	Fat fraction	Leptin
FOS_001	1	1.84	20.38	69	71	0.39	0.78	91	240	212	72	84	2.9	278	217	996	9807	0.821105	0.178895	0.0484288	Range?
FOS_002	0	1.62	22.1	58	74	0.46	0.79	94	120	224	81	130	2.8	65	358	5877	9534	0.942582	0.0574178	0.0810917	8.63
FOS_003	0	1.66	19.96	55	67	0.4	0.77	87	360	223	102	103	2.2	90	304	3477	10557	0.919598	0.080402	0.0617361	3.21
FOS_004	1	1.8	25.93	84	88	0.49	0.86	102	360	204	59	130	3.5	74	585	1678	14104	0.741494	0.258506	0.0799124	3.24
FOS_005	1	1.74	25.76	78	87	0.5	0.81	107	60	198	58	88	3.4	260	788	3293	10773	0.80691	0.19309	0.0796094	8.77
FOS_006	1	1.74	23.12	70	82	0.47	0.87	94	150	166	44	89	3.8	167	492	3097	16424	0.862914	0.137086	0.12685	3.6
FOS_007	1	1.78	23.99	76	87	0.49	0.85	102	120	206	48	90	4.3	342	453	4271	17953	0.904107	0.0958933	0.0730352	4.71
FOS_008	0	1.62	20.96	55	76	0.47	0.76	100	150	241	97	130	2.5	70	632	9349	11139	0.93668	0.0633203	0.0928293	3.76
FOS_009	1	1.78	22.72	72	90	0.51	0.94	96	600	251	57	158	4.4	181	222	4186	14722	0.949637	0.050363	0.0688803	1.65
FOS_010	1	1.74	20.81	63	72	0.41	0.77	93	10	186	70	100	2.7	79	467	3027	13439	0.866342	0.133658	0.06799	Range?
FOS_011	1	1.88	21.22	75	80	0.43	0.81	99	480	165	77	76	2.2	61	176	1318	14799	0.882195	0.117805	0.0666787	Range?
FOS_012	0	1.75	20.57	63	79	0.45	0.8	99	210	208	87	98	2.4	114	745	6635	11980	0.899051	0.100949	0.102471	13.34
FOS_013	0	1.6	18.75	48	66	0.41	0.8	83	270	187	95	77	2	75	539	6981	8749	0.928324	0.0716755	0.0863236	11.01
FOS_015	0	1.63	22.58	60	81.5	0.5	0.78	105	180	149	63	66	2.3	99	782	7761	9630	0.908463	0.0915369	0.111262	30.62
FOS_016	0	1.62	21.34	56	70	0.43	0.72	97	0	187	82	89	2.3	81	388	7117	12282	0.948301	0.0516989	0.0642033	6.98
FOS_017	1	1.92	19.8	73	77	0.4	0.75	102	0	172	62	84	2.8	128	255	2848	14386	0.917821	0.0821785	0.0609421	7.44
FOS_018	1	1.74	25.1	76	87	0.5	0.86	101	0	194	63	116	3.1	76	285	3645	16438	0.927481	0.0725191	0.057926	Range?
FOS_019	0	1.66	20.69	57	69	0.42	0.71	97	210	226	115	93	2	88	441	4687	12615	0.914002	0.0859984	0.0677911	3.45
FOS_020	0	1.62	20.58	54	67	0.41	0.69	97	405	207	80	112	2.6	73	582	6309	12603	0.915542	0.084458	0.0969565	4.55
FOS_021	1	1.76	22.6	70	74	0.42	0.76	98	60	162	61	89	2.7	62	151	1957	17321	0.928368	0.0716319	0.0464518	3
FOS_022	1	1.79	29.34	94	107	0.6	0.89	120	229	200	55	124	3.6	106	1042	7644	15917	0.880037	0.119963	0.0799588	Range?
FOS_023	0	1.66	20.32	56	71	0.43	0.72	98	0	154	73	65	2.1	78	1023	6006	10641	0.85446	0.14554	0.068903	8.76
FOS_024	1	1.81	28.69	94	109	0.6	1.01	108	0	214	43	115	5	280	1239	6896	14934	0.847695	0.152305	0.105994	5.96
FOS_025	0	1.6	23.44	60	74	0.46	0.75	99	45	223	75	129	3	97	935	6767	11792	0.878603	0.121397	0.0832259	13.31
FOS_026	1	1.83	24.78	83	95	0.52	0.99	96	240	208	47	138	4.4	117	1033	4423	12223	0.810667	0.189333	0.095915	11.38
FOS_028	1	1.86	25.73	89	95	0.51	0.96	99	90	223	40	149	5.6	170	970	3061	16519	0.759365	0.240635	0.110257	6.11
FOS_029	1	1.75	22.86	70	77	0.44	0.84	92	0	168	48	97	3.5	117	1182	5320	14506	0.81821	0.18179	0.0925125	9.79
FOS_030	1	1.85	27.76	95	100	0.54	0.97	103.5	179	244	54	133	4.5	286	1064	4506	16802	0.808977	0.191023	0.0824037	4.98
FOS_031	1	1.8	29.32	95	105	0.58	1.04	101	60	235	79	141	3	77	1342	8929	14716	0.869341	0.130659	0.0961875	Range?
FOS_032	1	1.84	21.86	74	84	0.46	0.83	101	450	148	66	56	2.2	131	395	2206	12101	0.848135	0.151865	0.0640438	8.2
FOS_033	0	1.73	21.72	65	78	0.45	0.76	103	60	187	76	86	2.5	126	1121	7127	13727	0.864088	0.135912	0.0704547	20.64
FOS_034	1	1.96	23.69	91	91	0.46	0.99	92	990	199	63	97	3.2	195	272	1597	20570	0.854468	0.145532	0.0768106	Range?
FOS_035	0	1.68	18.78	53	66	0.39	0.73	90	360	202	89	89	2.3	119	462	4355	10183	0.90409	0.0959103	0.0615083	8.74
FOS_036	0	1.63	27.1	72	88	0.54	0.79	112	180	239	31		7.7	453	1233	14056	14086	0.919354	0.0806462	0.0944842	4.9
FOS_037	1	1.81	23.81	78	76	0.42	0.77	99	360	224	63	128	3.6	164	892	3189	15163	0.781426	0.218574	0.0764903	3.7
FOS_038	0	1.61	21.6	56	74	0.46	0.76	97	110	202	91	101	2.2	52	611	8911	12163	0.935833	0.0641672	0.0935501	31.37
FOS_039	0	1.6	23.36	59.8	71	0.44	0.78	91	240	136	69	60	2	37	843	5840	12564	0.873859	0.126141	0.0723312	7.36
FOS_040	0	1.63	21.83	58	67	0.41	0.69	97	0	191	92	90	2.1	47	1123	7486	9820	0.869555	0.130445	0.101804	5.95
FOS_041	0	1.73	23.05	69	74	0.43	0.8	93	450	195	90	94	2.2	55	407	6461	16284	0.94074	0.0592603	0.0702156	4.53
FOS_042	0	1.58	21.23	53	58	0.37	0.64	90	0	177	58	92	3.1	134	849	6529	10361	0.884928	0.115072	0.0909798	8.6
FOS_043	0	1.7	26.99	78	82	0.48	0.78	105	112	269	62	178	4.3	144	1457	9279	13503	0.864288	0.135712	0.0947655	2.63
FOS_045	0	1.65	32.69	89	102	0.62	0.81	126	0	204	75	96	2.7	167	1669	18634	12597	0.917795	0.0822046	0.0995259	6.94
FOS_047	1	1.8	21.3	69	81	0.45	0.84	97	450	181	65	94	2.8	110	153	1645	14103	0.914905	0.0850945	0.071964	11.3
FOS_048	0	1.69	22.76	65	74	0.44	0.75	99	187	204	52	134	3.9	90	1661	5108	10603	0.754617	0.245383	0.124242	21.11
FOS_049	1	1.76	22.28	69	80	0.45	0.93	86	240	160	71	78	2.3	54	690	3047	14750	0.81536	0.18464	0.0859659	36.54
FOS_050	0	1.64	19.71	53	67	0.41	0.72	93	70	207	87	89	2.4	153	729	5204	11060	0.877128	0.122872	0.0678265	9.38
FOS_051	0	1.68	22.68	64	78	0.46	0.77	101	0	223	82	125	2.7	82	1077	7799	10908	0.878662	0.121338	0.10173	0.31
FOS_052	1	1.75	21.55	66	79	0.45	0.83	95	80	191	74	105	2.6	62	315	2578	13855	0.891116	0.108884	0.0722944	12.89
FOS_053	0	1.68	20.9	59	78	0.46	0.75	104	120	227	74	141	3.1	61	1042	5971	10916	0.851419	0.148581	0.096569	1.24
FOS_054	0	1.68	20.2	57	76	0.45	0.86	88	225	187	74	99	2.5	70	251	2701	13186	0.914973	0.0850271	0.0622765	5.48
FOS_055	0	1.73	25.39	76	82	0.47	0.75	110	210	196	70	115	2.8	53	1729	8619	10310	0.832915	0.167085	0.0847004	10.84
FOS_056	0	1.58	20.43	51	67	0.42	0.72	93	450	205	103	95	2	33	443	5392	11293	0.924079	0.0759212	0.0638488	0.92
FOS_057	0	1.67	22.59	63	81	0.49	0.83	98	450	245	102	135	2.4	40	573	10414	12084	0.947847	0.0521525	0.0911784	7.27
FOS_058	0	1.62	30.71	80.6	95	0.59	0.86	110	225	235	38	151	6.2	230	2814	7905	12034	0.737476	0.262524	0.131063	2.31
FOS_059	0	1.68	21.75	61.4	85	0.51	0.94	90	30	164	88	61	1.9	73	1440	6605	10598	0.821007	0.178993	0.0866087	21.41
FOS_060	1	1.83	21.5	72	82	0.45	0.88	93	175	153	60	78	2.6	73	102	1944	16216	0.950147	0.0498534	0.0716803	3.52
FOS_061	1	1.75	24.49	75	87	0.5	0.85	102	120	218	62	128	3.5	140	609	3339	14675	0.845745	0.154255	0.0802134	5.95
FOS_062	0	1.7	23.53	68	76	0.45	0.72	106	315	169	47	109	3.6	67	891	6508	11494	0.879578	0.120422	0.0976537	15.65
FOS_063	0	1.64	21.86	58.8	68	0.41	0.74	92	100	238	88	140	2.7	51	360	5502	12071	0.938588	0.0614125	0.064404	12.57
FOS_064	0	1.72	27.04	80	91	0.53	0.83	110	30	185	68	102	2.7	73	974	7977	13428	0.891185	0.108815	0.0912654	0.78
FOS_065	0	1.65	19.98	54.4	61	0.37	0.69	89	135	141	88	44	1.6	45	457	4661	11462	0.910707	0.0892927	0.0675597	6.24
FOS_066	1	1.84	23.33	79	89	0.48	0.85	105	90	173	57	92	3	122	532	2892	16105	0.844626	0.155374	0.0703123	6.59
FOS_067	0	1.78	19.32	61.2	72	0.4	0.77	94	288	202	76	107	2.7	97	655	6361	10482	0.906642	0.093358	0.0709255	4.93
FOS_068	0	1.7	21.45	62	71	0.42	0.75	95	315	191	90	88	2.1	66	360	8477	14468	0.959262	0.0407378	0.0645965	12.11
FOS_069	0	1.69	22.76	65	77	0.46	0.75	102	0	234	63	152	3.7	93	1916	9762	11034	0.835931	0.164069	0.126601	3.06
FOS_070	0	1.68	24.09	68	91	0.54	0.9	101	0	168	67	83	2.5	88	1407	7093	11264	0.834471	0.165529	0.120856	2.2
FOS_071	1	1.8	27.78	90	89	0.49	0.88	101	240	245	77	153	3.2	77	259	2663	19520	0.911362	0.0886379	0.0727879	10.31
FOS_072	1	1.67	25.82	72	89	0.53	0.92	97	60	158	80	66	2	59	237	2370	18510	0.909091	0.0909091	0.0738693	4.13
FOS_073	0	1.65	18.37	50	63	0.38	0.71	89	300	242	82	125	3	173	313	4407	11103	0.933686	0.0663136	0.0777241	11.56
FOS_074	0	1.58	17.91	44.7	63	0.4	0.75	84	240	173	81	67	2.1	124	203	2593	11297	0.927396	0.0726037	0.0526717	12.12
FOS_075	1	1.78	20.36	64.5	80	0.45	0.81	99	420	220	87	112	2.5	105	318	1645	13955	0.838003	0.161997	0.0711449	0.99
FOS_076	1	1.72	25.69	76	90	0.52	0.88	102	180	159	51	73	3.1	173	716	3318	19043	0.822509	0.177491	0.0745343	0.76
FOS_077	1	1.9	26.87	97	94	0.49	0.9	104	0	181	83	75	2.2	116	544	3805	17493	0.874914	0.125086	0.084989	1.29
FOS_078	1	1.88	19.52	69	79	0.42	0.9	88	150	172	67	95	2.6	52	165	2348	14498	0.934341	0.0656586	0.0572805	2.35
FOS_079	0	1.58	31.45	78.5	97	0.61	0.89	109	60	197	65	120	3	61	1791	10851	13130	0.858329	0.141671	0.0799879	0.98
FOS_080	0	1.64	21.56	58	71	0.43	0.76	94	75	156	69	50	2.3	183	602	8622	11394	0.934735	0.0652645	0.186892	1.95
FOS_081	1	1.81	23.2	76	89	0.49	0.91	98	150	244	75	152	3.3	84	594	2679	14558	0.818515	0.181485	0.0786442	2.28
FOS_082	0	1.72	25.35	75	88	0.51	0.85	104	150	220	97	77	2.3	229	1644	11935	11266	0.878931	0.121069	0.0884263	0.3
FOS_083	0	1.76	21.31	66	74	0.42	0.78	95	120	211	118	85	1.8	40	653	7236	10954	0.917227	0.0827735	0.0877296	28.63
FOS_084	1	1.78	24.93	79	82	0.46	0.78	105	120	203	91	96	2.2	79	954	4558	15705	0.826923	0.173077	0.101294	8.14
FOS_085	0	1.62	24.92	65	71	0.44	0.68	105	3500	203	87	102	2.3	68	748	7070	13454	0.904323	0.0956766	0.221373	1.62
FOS_086	1	1.72	28.73	85	99	0.58	0.94	105	0	189	37	111	5.1	203	1001	3239	16999	0.763915	0.236085	0.0997109	18.55
FOS_087	0	1.64	23.8	64	79	0.48	0.8	99	90	186	57	107	3.3	110	1418	14429	10179	0.910519	0.0894807	0.119504	8.44
FOS_088	0	1.7	23.88	69	82	0.48	0.82	100	90	218	84	107	2.6	135	2662	5737	11373	0.683058	0.316942	0.128531	2.22
FOS_089	1	1.88	22.07	78	101	0.54	0.97	104	240	198	54	107	3.7	184	866	3020	12108	0.777149	0.222851	0.0979595	5.6
FOS_090	1	1.79	23.41	75	84	0.47	0.89	94	340	138	56	45	2.5	185	345	2780	17291	0.8896	0.1104	0.0734729	13.06
FOS_091	1	1.85	27.76	95	104	0.56	1	104	150	215	45	124	4.8	231	930	3656	16737	0.797209	0.202791	0.0908067	12.57
FOS_092	0	1.76	26.15	81	87	0.49	0.86	101	262	171	95	56	1.8	101	1357	6254	14453	0.821705	0.178295	0.0857359	11.87
FOS_093	1	1.8	24.07	78	58	0.32	0.67	87	90	152	77	64	2	55	480	3868	18990	0.889604	0.110396	0.058176	9.55
FOS_094	1	1.95	22.62	86	91	0.47	0.83	110	240	150	80	53	1.9	87	455	3441	16849	0.883214	0.116786	0.0724828	0.31
FOS_095	0	1.65	24.98	68	78	0.47	0.77	101	90	187	83	96	2.3	41	898	11370	12083	0.926801	0.0731986	0.10131	6.88
FOS_096	1	1.8	24.69	80	97	0.54	0.91	107	60	293	67	204	4.4	112	703	3926	14868	0.848131	0.151869	0.0750041	10.98
FOS_097	1	1.8	23.46	76	79	0.44	0.8	99	80	109	75	22	1.5	60	498	5501	16011	0.916986	0.0830138	0.0591873	Range?
FOS-098	0	1.72	22.65	67	75	0.44	0.71	105	180	174	69	95	2.5	51	1191	10013	11256	0.893699	0.106301	0.106101	3.4
FOS_099	1	1.84	21.86	74	89	0.48	0.91	98	200	170	55	103	3.1	61	534	2643	17106	0.831917	0.168083	0.0745242	12.86
FOS_100	1	1.79	29.96	96	88	0.49	0.81	108	90	178	59	99	3	102	297	4126	25540	0.932851	0.067149	0.0638703	9.82
FOS_101	0	1.74	26.42	80	96	0.55	0.86	111	180	249	60	165	4.2	119	2138	8079	10298	0.790741	0.209259	0.151906	2.96
FOS_102	0	1.73	24.06	72	85	0.49	0.81	105	110	184	66	102	2.8	81	1322	6639	12329	0.83394	0.16606	0.105618	23.75
FOS_103	1	1.86	31.51	109	103	0.55	0.91	113	570	235	60	163	3.9	61	1101	6257	23314	0.850367	0.149633	0.0838664	2.92
FOS_104	1	1.79	28.09	90	101	0.56	0.94	108	90	216	59	137	3.7	102	1257	3597	15692	0.741038	0.258962	0.114314	3.9
FOS_105	0	1.66	27.76	76.5	97	0.58	0.84	115	0	191	90	86	2.1	77	1607	9172	12055	0.850914	0.149086	0.143791	29.91
FOS_106	1	1.91	25.11	91.6	88	0.46	0.83	106	630	207	72	120	2.9	76	235	3381	17946	0.935011	0.0649889	0.0815315	11.65
FOS_107	1	1.75	24.82	76	87	0.5	0.89	98	60	244	48	164	5.1	161	481	3418	16474	0.876635	0.123365	0.0901935	2.95
FOS_108	0	1.66	22.5	62	71	0.43	0.7	101	60	169	101	62	1.7	28	513	8018	12492	0.939866	0.0601336	0.0596511	7.45
FOS_109	1	1.71	22.91	67	78	0.46	0.81	96	270	186	67	108	2.8	55	367	3030	16985	0.891963	0.108037	0.0683304	37.56
FOS_110	1	1.8	29.32	95	92	0.51	0.78	118	135	172	52	105	3.3	73	593	9471	17318	0.941077	0.0589229	0.0720225	0.87
FOS_111	1	1.8	21.6	70	85	0.47	0.87	98	180	179	69	96	2.6	102	713	3061	13526	0.811076	0.188924	0.0932555	7.57
FOS_112	0	1.65	19.1	52	67	0.41	0.77	87	90	163	80	61	2	108	653	6866	9552	0.913153	0.0868467	0.062354	10.43
FOS_113	1	1.83	24.19	81	81	0.44	0.8	101	112	153	89	55	1.7	45	383	1889	20174	0.831426	0.168574	0.0782698	1.36
FOS_114	0	1.64	20.08	54	69	0.42	0.73	95	210	233	95	117	2.5	105	480	6347	11013	0.929691	0.0703091	0.0711775	12.05
FOS_115	0	1.7	21.97	63.5	76	0.45	0.78	97	540	223	65	128	3.4	149	676	8409	13338	0.925592	0.0744084	0.0678859	0.95
FOS_116	1	1.8	24.38	79	92	0.51	0.9	102	90	223	65	127	3.4	153	646	3862	16756	0.856699	0.143301	0.0826318	13.02
FOS_117	0	1.79	18.73	60	68	0.38	0.75	91	0	171	75	84	2.2	60	662	5714	10513	0.896173	0.103827	0.0778845	1.01
FOS_118	1	1.88	26.88	95	101	0.54	0.92	110	60	225	60	149	3.8	81	848	4185	17310	0.831512	0.168488	0.102469	16.19
FOS_119	1	1.8	25.31	82	91	0.51	0.83	109	180	162	69	72	2.3	106	618	5471	14805	0.898506	0.101494	0.0724022	7.39
FOS_120	1	1.7	24.91	72	90	0.53	0.88	102	150	206	51	99	4	280	675	2949	13915	0.813742	0.186258	0.0794181	4.59
FOS_121	1	1.83	27.47	92	96	0.52	0.85	113	240	194	46	106	4.2	208	1062	5977	20510	0.849126	0.150874	0.0940514	7.53
FOS_122	1	1.9	23.55	85	88	0.46	0.83	106	540	154	61	72	2.5	105	369	2834	18864	0.884796	0.115204	0.0825173	3.02
FOS_123	0	1.6	23.44	60	74	0.46	0.79	94	60	240	45			402	559	6529	10964	0.921134	0.0788657	0.079785	3
FOS_124	0	1.67	22.23	62	74	0.44	0.78	95	150	155	64	79	2.4	60	590	4866	12223	0.891862	0.108138	0.0730639	2.1
FOS_125	0	1.58	23.23	58	73	0.46	0.79	92	270	177	70	92	2.5	75	731	7190	11763	0.907714	0.0922863	0.0633645	9.3
FOS_126	1	1.86	23.12	80	80	0.43	0.76	105	120	190	71	105	2.7	68	393	3888	19606	0.908199	0.091801	0.0617497	1.02
FOS_127	0	1.68	21.26	60	71	0.42	0.73	97	0	173	79	77	2.2	83	483	6092	11397	0.92654	0.0734601	0.0758253	6.69
FOS_128	0	1.62	30.48	80	91	0.56	0.81	113	60	210	52	140	4	88	2575	10632	11919	0.805028	0.194972	0.0900817	4.73
FOS_129	0	1.58	24.84	62	82	0.52	0.8	102	0	247	46	171	5.3	149	839	7600	11577	0.900581	0.0994194	0.0910136	11.03
FOS_130	1	1.8	21.6	70	75	0.42	0.82	92	900	185	38	105	4.9	208	484	3341	16221	0.873464	0.126536	0.0773963	1.39
FOS_131	0	1.64	20.45	55	71	0.43	0.78	91	45	183	70	103	2.6	50	840	5535	9801	0.868235	0.131765	0.09357	56.98
FOS-132	0	1.65	23.88	65	78	0.47	0.81	96	180	218	71	102	3	227	1500	5779	10059	0.793928	0.206072	0.123173	17.41
FOS_133	0	1.68	25.86	73	91	0.54	0.87	105	150	229	34			720	1632	8371	10832	0.836849	0.163151	0.130345	23.69
FOS_134	1	1.79	23.41	75	83	0.46	0.82	101	2250	199	72	115	2.8	58	397	2815	21793	0.876401	0.123599	0.0616025	1.48
FOS_135	1	1.71	25.65	75	82	0.48	0.86	95	240	179	69	106	2.6	22	239	3144	20087	0.929353	0.0706474	0.0595057	10.06
FOS_136	1	1.8	25	81	86	0.48	0.86	100	210	154	76	57	2	107	486	3323	17849	0.872407	0.127593	0.0719731	14.28
FOS_137	1	1.79	22.41	71.8	80	0.45	0.78	102	210	161	73	66	2.2	108	557	4834	15442	0.89668	0.10332	0.0673664	43.65
FOS_138	1	1.88	29.71	105	107	0.57	0.96	111	100	260	34	151	7.6	373	990	5094	20563	0.837278	0.162722	0.095221	3.09
FOS_140	1	1.72	27.55	81.5	82	0.48	0.8	102	300	201	87	105	2.3	44	55	1671	23047	0.968134	0.0318656	0.0591857	0.59
FOS_141	1	1.86	21.39	74	79	0.42	0.77	102	1440	143	88	48	1.6	36	183	2390	17378	0.928877	0.0711232	0.0628595	0.81
FOS_142	0	1.89	14.84	53	68	0.36	0.74	92	75	163	53	101	3	45	524	7352	9329	0.933469	0.0665312	0.0898738	6.68
FOS_143	0	1.72	21.3	63	75	0.44	0.74	101	0	244	100	128	2.4	82	419	5206	11772	0.925511	0.0744889	0.0705452	10.3
FOS_144	1	1.9	24.65	89	86	0.45	0.8	108	420	142	61	73	2.3	38	165	1869	19987	0.918879	0.0811209	0.0660695	7.99
FOS_145	1	1.77	21.07	66	80	0.45	0.84	95	0	129	60	64	2	26	418	2521	15230	0.857775	0.142225	0.100073	5.36
FOS_146	0	1.63	22.36	59.4	80	0.49	0.86	93	60	196	104	75	2.6	84	790	6265	10293	0.888023	0.111977	0.0898667	Range?
FOS_147	1	1.78	23.36	74	77	0.43	0.79	98	0	210	64	131	3.2	76	274	3011	18129	0.916591	0.0834094	0.0622565	15.61
FOS_148	1	1.9	26.59	96	89	0.47	0.81	110	60	136	48	72	2.8	80	527	4072	20872	0.88541	0.11459	0.0703926	8.99
FOS_149	0	1.73	28.07	84	87	0.5	0.82	106	210	137	60	67	2	52	1249	11819	17026	0.904423	0.095577	0.0839795	0.02
FOS_150	0	1.7	23.25	67.2	72	0.42	0.78	92	270	184	83	92	2.2	43	421	8327	12364	0.951875	0.0481253	0.0700484	3.83
FOS_151	0	1.6	19.14	49	69	0.43	0.82	84	0	238	107	107	2.2	121	559	3431	9787	0.8599	0.1401	0.272335	7.96
FOS_152	1	1.76	24.73	76.6	88	0.5	0.91	97	750	192	53	115	3.6	118	387	2816	19474	0.879176	0.120824	0.0634931	2.34
FOS_153	1	1.78	25.41	80.5	88	0.49	0.81	108	60	158	31	112	5	73	500	5939	16263	0.922348	0.0776518	0.0650672	0.69
FOS_154	0	1.7	25.26	73	84	0.49	0.94	89	45	221	57	143	3.9	106	721	8198	12310	0.919161	0.0808387	0.0817115	9.17
FOS_155	1	1.78	26.1	82.7	85	0.48	0.84	101	270	163	57	81	2.9	124	665	5071	18420	0.884066	0.115934	0.0645839	7.54
FOS_156	1	1.93	25.1	93	87	0.45	0.81	108	270	179	47	117	3.8	77	317	3677	18540	0.920631	0.0793691	0.0593816	1.31
FOS_157	0	1.69	22.41	64	73	0.43	0.75	97	60	191	48	129	4	69	752	6261	11175	0.892771	0.107229	0.0795542	8.48
FOS_158	0	1.72	22.65	67	73	0.42	0.75	97	112	148	72	67	2	46	566	5707	13331	0.909772	0.090228	0.0810112	2.43
FOS_159	0	1.58	30.04	75	91	0.58	0.87	105	0	236	49	156	4.8	154	1193	11061	13748	0.902644	0.097356	0.0864616	23.85
FOS_160	1	1.78	29.35	93	91	0.51	0.83	109	30	227	43	125	5.3	294	883	4638	19392	0.840065	0.159935	0.0791661	3.5
FOS_161	1	1.8	25.31	82	91	0.51	0.89	102	180	189	57	110	3.3	108	1192	4014	17167	0.771033	0.228967	0.110329	4.56
